# Supplementary material for: SPME-GC-MS and PTR-ToF-MS Techniques for the Profiling of the Metabolomic Pattern of VOCs and GC-MS for the Determination of the Cannabinoid Content of Three Cultivars of Cannabis sativa L. Pollen
Source: Molecules. 2022 Dec 9;27(24):8739. doi: 10.3390/molecules27248739 (PMC9784944; doi:10.3390/molecules27248739)
Supplement: Supplementary file 1 [file molecules-27-08739-s001.zip]

Archive with 1 entries (1 files):
- molecules-2033074-supplementary.pdf
